# Supplementary material for: Accuracy Assessment of the GlucoMen® Day CGM System in Individuals with Type 1 Diabetes: A Pilot Study
Source: Biosensors (Basel). 2022 Feb 9;12(2):106. doi: 10.3390/bios12020106 (PMC8869704; doi:10.3390/bios12020106)
Supplement: Supplementary file 1 [file biosensors-12-00106-s001.zip]

Archive with 1 entries (1 files):
- biosensors-1479473-supplementary.pdf
